# Supplementary material for: Cadherin-16 regulates acoustic sensory gating in zebrafish through endocrine signaling
Source: PLoS Biol. 2025 May 2;23(5):e3003164. doi: 10.1371/journal.pbio.3003164 (PMC12077787; doi:10.1371/journal.pbio.3003164)
Supplement: S1 Data — (XLSX) [file pbio.3003164.s005.xlsx]

## Sheet: Figure 1A
Stimulus Intensity (g)	Two way ANOVA w/ Sidak's Multiple Comparisons (siblings vs. p173 mutants) p-values	Siblings n	p173 mutants n	siblings (SLC%)
0.5379	>0.9999	52	13	0	0	0	0	0	0	0	0	0	0	0	20	0	0	0	0	0	0	20	0	0	0		0	0	0	25	0	0	0	0	0	0	0	0	0	0	0	0	40	0	0	0	0	0	0
1.27943	0.0621	51	13	0	0	0	0	20	0	0	20	0	0	0	0	0	20	0	0	0	20	0	20	0	0		0	25	20		0	0	25	40	0	0	0	20	0	0	25	0	0	0	0	40	0	0	0
2.55885	0.0095	51	13	0	0	0	0	40	0	20	60	0	0	0	0	20	0	0	40	25	0	0	40	20	40		40	60	40		20	40	20	0	25	20	40	0	40	20	20	0	0	0	0	40	0	40	60
5.11771	0.0026	52	13	80	75	0	20	60	60	60	100	0	60	40	40	0	40	0	25	20	60	0	20	25	20		100	0	60	40	40	80	80	80	100	40	20	20	20	0	40	40	20	0	0	40	0	25	40
15.3531	<0.0001	52	13	100	50	80	80	80	60	60	100	0	80	80	80	20	20	20	75	100	60	40	40	20	60		100	60	100	40	40	80	80	40	75	20	100	75	25	60	0	40	40	60	0	100	60	60	20
51.1771	0.6821	52	13	100	100	100	100	100	100	100	100	60		80	100	80	80	60	100	100	100	100	100	20	100	100	100	100	100	100	60	100	100	100	80	60	100	100	80	100	60	100	100	100	75	100	80	100	100
[truncated: 20 more columns]

## Sheet: Figure 1B
Stimulus Number	Siblings (SLC%)	Siblings (SD)	Siblings (n)	irresistible Mutants (SLC%)	irresistible Mutants (SD)	irresistible Mutants (n)
1	93	26	58	100	0	14
2	95	23	58	100	0	14
3	91	28	58	100	0	14
4	93	26	58	100	0	14
5	81	40	58	100	0	14
6	83	38	58	100	0	14
7	60	50	58	100	0	14
8	47	50	58	100	0	14
9	47	50	58	92	28	14
10	48	50	58	93	27	14
11	44	50	58	85	38	14
12	45	50	58	100	0	14
13	35	48	58	71	47	14
14	25	43	58	71	47	14
15	33	47	58	79	43	14
16	29	46	58	86	36	14
17	29	46	58	93	27	14
18	33	48	58	64	50	14
19	21	41	58	86	36	14
20	26	44	58	79	43	14
21	30	46	58	86	36	14
22	22	42	58	86	36	14
23	24	43	58	69	48	14
24	21	41	58	79	43	14
25	19	40	58	83	39	14
26	19	40	58	64	50	14
27	22	42	58	71	47	14
28	21	41	58	71	47	14
29	28	45	58	64	50	14
30	19	40	58	93	27	14
31	11	31	58	71	47	14
32	19	40	58	83	39	14
33	21	41	58	64	50	14
34	19	40	58	64	50	14
35	18	38	58	71	47	14
36	14	35	58	62	51	14
37	26	45	58	57	51	14
38	11	31	58	62	51	14
39	19	40	58	64	50	14
40	25	43	58	57	51	14
41	19	40	58	86	36	14
42	23	42	58	64	50	14
43	19	40	58	71	47	14
44	21	41	58	64	50	14
45	9	28	58	77	44	14

## Sheet: Figure 1C
Mann Whitney test			Siblings n	irresistible mutants n			cdh16 p173 (irresistible) Acoustic Startle Habituation (%)
P value	<0.0001		56	14			Siblings	irresistible Mutants
Exact or approximate P value?	Exact						30	60
P value summary	****						70	0
Significantly different (P < 0.05)?	Yes						66.6667	100
One- or two-tailed P value?	Two-tailed						100	10
Sum of ranks in column A,B	2299 , 186.5							20
Mann-Whitney U	81.5						88.8889	70
							100	30
							80	11.1111
							80	22.2222
							60	70
							50	20
							60	10
							70	50
							70	0
							60
							70
							80
							80
							90
							77.7778
							75
							100
							90
							80
							70
							83.3333
							100
							62.5
							70
							100
							75
							100
							100
							80
							88.8889
							90
							70
							100
							70
							81.4815
							70
							60
							87.5
							83.3333
							80
							87.5
							100
							100
							100
							86.6667
							100
							80
							90
							100
							87.5
							88.8889
							70

## Sheet: Figure 1D
Mann Whitney test (siblings vs. irresistible mutants dark flash response)			siblings n	irresistible mutants n		Dark flash response (%)
P value	0.8615		80	33		Siblings	irresistible mutants
Exact or approximate P value?	Exact					100	100
P value summary	ns					100	100
Significantly different (P < 0.05)?	No					100	80
One- or two-tailed P value?	Two-tailed					80	100
Sum of ranks in column A,B	4582 , 1859					100	80
Mann-Whitney U	1298					80	50
						100	80
						80	60
						60	80
						75	100
						100	100
						100	100
						100	100
						100	100
						100	100
						100	100
						100	100
						100	80
						100	100
						80	100
						100	80
						100	100
						100	100
						100	100
						80	100
						80	100
						100	100
						80	80
						40	80
						100	100
						100	100
						100	80
						100	100
						100
						100
						100
						100
						80
						100
						100
						100
						100
						100
						100
						100
						100
						100
						80
						80
						100
						100
						100
						100
						100
						80
						100
						80
						100
						100
						80
						80
						75
						100
						80
						100
						60
						100
						80
						100
						100
						80
						100
						80
						100
						80
						100
						100
						60
						100
						100

## Sheet: Figure 1E
Mann Whitney test (siblings vs. irresistible mutants dark flash habituation)			siblings n	irresistible mutants n		Dark Flash Habituation (%)
P value	0.0686		80	33		Siblings	irresistible mutants
Exact or approximate P value?	Exact					44.4444	28.5714
P value summary	ns					11.1111	80
Significantly different (P < 0.05)?	No					50	21.875
One- or two-tailed P value?	Two-tailed					50	60
Sum of ranks in column A,B	4272 , 2169					33.3333	46.4286
Mann-Whitney U	1032					6.25	-71.4286
						90	-11.1111
						2.77778	37.5
						7.40741	6.25
						60	44.4444
						30	50
						0	22.2222
						40	40
						80	37.5
						0	50
						33.3333	50
						66.6667	30
						10	44.4444
						28.5714	50
						87.5	71.4286
						50	46.4286
						10	50
						12.5	22.2222
						0	25
						16.6667	33.3333
						-11.1111	80
						20	22.2222
						37.5	-9.375
						-56.25	12.5
						12.5	85.7143
						66.6667	50
						28.5714	0
						20	16.6667
						33.3333
						25
						10
						11.1111
						-12.5
						44.4444
						11.1111
						22.2222
						33.3333
						30
						33.3333
						10
						30
						40
						16.6667
						30.5556
						40
						12.5
						30
						50
						44.4444
						25
						-48.1481
						30
						-11.1111
						60
						20
						-12.5
						20
						0
						60
						37.5
						20
						30
						7.40741
						70
						50
						11.1111
						12.5
						50
						50
						53.125
						-12.5
						-6.66667
						50
						-12.5
						30

## Sheet: Figure 1F
Unpaired t test siblings vs. irresistible mutants			Siblings n	irresistible mutants n		Light Flash Response (Fraction)
P value	0.2983		37	32		Siblings	irresistible mutants
P value summary	ns					0	0.8
Significantly different (P < 0.05)?	No					0.9	0.7
One- or two-tailed P value?	Two-tailed					0.9	0.7
t, df	t=1.048, df=67					0.7	0.5
						0.9	0.3
						-0.3	0.3
						-0.1	0
						0.5	0.7
						0.9	0.5
						0.8	-0.2
						-0.1	0.5
						-0.2	0.2
						0.3	-0.2
						0.7	0.1
						0.3	-0.3
						0.4	0.8
						0.7	0.4
						0.2	0.7
						0.3	0.1
						-0.1
						0.4	-0.1
						0.5	0.6
						0.2	0.7
						1	-0.2
						0.8	0.4
						0.2	0.7
						0.466667	0.8
						1	0.6
						0.638889	0.7
						0	0.2
						0.3	0.1
						0.6	1
						1	-0.4
						0.9
						0.5
						0.6
						0.263889
Prism location
/Volumes/dept/SOM/CDB/CDB/NelsonLab/Zack/Final_Backup/Data/Behavior/Migraine/cdh16/23010910_cdh16_migraine/230109_cdh16_migraine_all.pzfx
Raw data location
/Volumes/dept/SOM/CDB/CDB/NelsonLab/Zack/Final_Backup/Data/Behavior/Migraine/cdh16/23010910_cdh16_migraine/reanalyzed_for_paper/230109_cdh16_LF_reanalyzed.xlsx

## Sheet: Figure 1G
Visual Motor Response Assay
Bin Number	Siblings mean displacement	Siblings SD	Siblings n	irresistible mutants mean displacement	irresistible mutants SD	irresistible mutants n
1	12	12	52	14	12	20
2	10	10	52	11	11	20
3	12	10	52	15	12	20
4	10	10	52	15	12	20
5	8	9	52	11	9	20
6	9	10	52	10	12	20
7	5	7	52	4	7	20
8	5	7	52	8	10	20
9	6	8	52	5	6	20
10	7	8	52	6	7	20
11	4	6	52	4	5	20
12	6	9	52	7	10	20
13	7	11	52	6	9	20
14	4	8	52	4	4	19
15	7	10	52	5	5	20
16	4	7	52	7	8	20
17	5	10	52	4	5	20
18	4	6	50	5	8	20
19	6	9	52	4	6	20
20	3	7	52	8	8	20
21	4	6	52	6	8	20
22	3	7	52	7	8	20
23	4	6	52	8	12	19
24	4	6	52	7	9	20
25	3	5	52	6	7	20
26	4	8	52	5	8	20
27	4	7	52	4	5	20
28	4	8	52	5	6	19
29	3	6	52	6	10	19
30	4	7	52	3	4	19
31	5	8	52	3	6	20
32	3	6	52	8	11	20
33	4	7	52	7	10	20
34	5	9	51	6	11	20
35	4	10	52	7	11	20
36	5	11	52	4	8	20
37	5	12	52	5	6	20
38	3	8	52	5	7	20
39	4	6	52	6	10	20
40	4	8	52	6	9	20
41	2	5	52	7	9	20
42	4	8	52	8	15	20
43	2	4	52	4	5	19
44	2	6	52	4	5	20
45	3	7	52	6	10	20
46	3	7	52	2	4	20
47	2	5	52	3	6	20
48	4	10	52	2	4	20
49	2	5	52	3	6	20
50	3	8	52	3	7	20
51	3	8	52	5	9	20
52	3	5	52	5	9	20
53	5	11	52	6	10	20
54	3	8	52	3	5	20
55	2	6	52	6	7	20
56	4	9	52	3	6	20
57	5	13	52	3	6	20
58	5	10	52	2	3	20
59	6	14	52	2	4	20
60	3	7	52	2	3	20
61	4	11	52	2	5	20
62	3	7	52	2	3	20
63	4	10	52	4	8	20
64	4	8	52	2	4	19
65	5	12	52	9	19	20
66	4	11	52	7	14	20
67	4	10	52	3	4	20
68	4	9	52	4	7	20
69	3	8	52	4	7	20
70	6	10	52	4	8	20
71	4	9	52	1	3	20
72	4	9	52	7	12	20
73	4	8	52	4	7	20
74	9	13	52	15	18	20
75	6	10	52	3	6	20
76	5	11	52	3	9	20
77	5	11	52	2	4	19
78	5	10	52	6	13	20
79	5	11	52	9	17	20
80	5	8	52	3	6	19
81	7	12	52	5	8	19
82	5	12	52	3	5	20
83	4	9	52	4	11	20
84	4	6	52	3	6	20
85	6	11	52	4	6	20
86	6	12	52	4	7	20
87	4	8	52	5	11	20
88	5	9	52	3	8	20
89	4	9	52	6	10	20
90	4	8	52	6	11	20
91	9	17	52	4	7	20
92	5	9	52	12	18	20
93	5	9	52	3	5	20
94	7	13	52	5	9	20
95	6	12	52	4	8	20
96	6	10	52	2	5	20
97	4	8	52	3	6	20
98	6	11	52	5	8	20
99	5	11	52	6	13	20
100	5	8	52	5	8	20
101	6	10	52	4	6	20
102	5	9	52	3	6	20
103	3	8	52	4	6	20
104	9	16	52	5	9	20
105	4	7	52	3	5	20
106	6	11	52	4	8	20
107	6	12	52	5	8	20
108	4	8	52	8	10	20
109	5	8	52	4	8	20
110	4	8	52	9	12	20
111	7	14	52	7	10	20
112	5	9	52	5	8	20
113	7	12	52	5	6	20
114	7	13	52	5	7	20
115	5	10	52	4	8	20
116	7	12	52	7	9	20
117	4	8	52	7	17	20
118	6	14	52	3	6	20
119	5	8	52	8	11	20
120	7	12	52	4	9	20
121	5	10	52	8	12	20
122	8	15	52	6	10	20
123	8	16	52	4	8	20
124	6	10	52	4	7	20
125	6	10	52	6	12	20
126	7	12	52	2	6	20
127	3	6	52	5	7	20
128	6	10	52	6	14	20
129	6	11	52	6	10	20
130	7	11	52	4	7	20
131	6	11	52	6	9	20
132	5	9	52	5	8	20
133	4	8	52	5	10	20
134	6	12	52	5	11	20
135	6	11	52	9	14	20
136	3	7	52	4	6	20
137	6	11	52	4	10	20
138	5	9	52	6	10	20
139	6	12	52	10	19	20
140	8	14	52	4	8	20
141	5	10	52	5	8	20
142	6	8	52	5	8	20
143	4	9	52	7	10	20
144	6	10	52	9	17	20
145	6	11	52	5	14	20
146	5	9	52	4	7	20
147	6	11	52	4	12	20
148	5	8	52	7	11	20
149	5	9	52	6	11	20
150	5	8	52	6	9	20
151	7	15	52	5	11	20
152	5	8	52	4	10	20
153	9	15	52	6	14	20
154	5	10	52	5	10	20
155	8	14	52	8	13	20
156	3	7	51	6	9	20
157	5	9	52	4	7	20
158	6	11	51	3	7	20
159	5	10	52	4	6	20
160	5	9	52	4	6	20
161	5	8	51	7	13	20
162	6	9	52	4	9	20
163	5	8	52	6	11	20
164	7	11	52	9	17	20
165	4	7	52	7	20	20
166	6	13	52	4	9	20
167	7	13	52	2	6	20
168	6	10	52	7	15	20
169	5	10	52	2	5	20
170	5	9	52	5	8	20
171	7	12	52	2	4	20
172	5	8	52	3	7	20
173	7	11	52	5	13	20
174	7	13	52	4	7	20
175	7	10	52	3	6	20
176	5	9	52	6	15	20
177	5	9	52	5	12	20
178	7	12	52	2	5	20
179	5	10	52	1	3	20
180	6	9	52	2	4	20
181	6	11	52	3	8	20
182	5	10	52	5	15	20
183	7	9	52	3	5	20
184	7	10	52	5	9	20
185	7	11	52	4	7	20
186	6	10	52	4	9	20
187	6	10	52	2	5	20
188	8	13	52	4	8	20
189	5	11	52	2	6	20
190	9	14	52	5	10	20
191	5	9	52	6	16	20
192	7	10	52	5	10	20
193	7	13	52	4	6	20
194	9	15	52	5	10	20
195	6	8	51	4	9	20
196	6	10	52	3	7	20
197	6	13	52	6	15	20
198	6	11	52	7	13	20
199	6	11	52	3	9	20
200	6	11	52	6	14	20
201	8	13	52	2	6	20
202	6	9	52	6	10	20
203	8	13	52	3	8	20
204	7	10	52	3	7	20
205	5	11	52	5	8	20
206	7	10	52	5	8	20
207	4	9	52	8	14	20
208	6	10	52	10	17	20
209	6	10	52	9	14	20
210	6	12	52	5	9	20
211	8	12	52	8	12	20
212	5	7	52	6	13	20
213	10	15	52	5	14	20
214	5	9	52	6	14	20
215	5	7	52	1	4	20
216	6	11	52	5	8	20
217	8	11	52	6	12	20
218	6	10	52	4	8	20
219	9	14	52	5	9	20
220	6	11	52	7	15	20
221	6	9	52	7	17	20
222	7	12	51	6	10	20
223	7	11	52	2	8	20
224	8	12	52	3	6	20
225	6	10	52	5	13	20
226	9	14	52	9	14	20
227	7	11	52	4	6	20
228	6	11	52	5	10	20
229	8	13	52	6	9	20
230	6	9	52	4	6	20
231	6	10	52	5	9	20
232	8	11	52	6	14	20
233	8	15	52	8	17	20
234	7	12	52	6	14	20
235	8	13	52	5	11	20
236	7	10	52	5	10	20
237	7	10	52	6	10	20
238	9	12	52	9	19	20
239	7	11	52	5	10	20
240	9	15	52	6	12	20
241	5	8	52	6	12	20
242	8	14	52	3	6	20
243	5	8	52	5	11	20
244	8	13	52	5	7	20
245	7	10	51	6	11	20
246	6	12	52	7	12	20
247	8	14	52	6	13	20
248	5	8	52	4	8	20
249	4	6	52	8	12	20
250	6	9	52	6	14	20
251	7	10	52	5	12	20
252	7	11	52	8	14	20
253	9	12	52	7	14	20
254	6	9	52	4	9	20
255	8	12	52	5	8	20
256	6	8	52	7	12	20
257	6	10	52	7	13	20
258	6	9	52	6	11	20
259	10	13	52	4	7	20
260	9	15	52	4	7	20
261	8	13	52	5	11	20
262	8	13	52	8	14	20
263	8	12	52	5	12	20
264	6	9	52	9	16	20
265	9	13	52	3	6	20
266	6	9	52	6	8	20
267	8	11	52	7	13	20
268	7	10	52	3	8	20
269	12	16	52	6	10	20
270	7	10	52	3	6	20
271	7	9	52	6	11	20
272	6	9	52	8	14	20
273	7	10	52	5	12	20
274	9	16	52	7	12	20
275	8	12	51	5	10	20
276	8	11	51	5	11	20
277	8	11	52	5	11	20
278	9	12	52	9	14	20
279	8	13	52	8	16	20
280	7	10	52	3	6	20
281	7	10	52	6	10	20
282	7	11	52	9	16	20
283	8	11	52	4	10	20
284	7	10	52	4	8	20
285	9	14	52	5	10	20
286	9	11	52	7	10	20
287	8	13	52	7	10	20
288	7	12	52	6	12	20
289	10	14	52	5	9	20
290	7	11	52	6	12	20
291	8	10	52	8	13	20
292	7	9	52	6	10	20
293	9	16	52	3	6	20
294	7	10	52	5	9	20
295	8	16	52	8	13	20
296	11	15	52	3	6	20
297	9	12	52	8	19	20
298	7	10	52	5	10	20
299	12	17	52	9	11	20
300	9	15	52	5	11	20
301	7	11	52	6	9	20
302	9	13	52	6	12	20
303	8	10	52	4	6	20
304	7	11	52	4	7	20
305	8	11	52	7	16	20
306	7	11	51	5	11	20
307	8	10	52	5	10	20
308	10	14	52	8	10	20
309	9	12	52	5	8	20
310	9	10	52	6	10	20
311	9	13	51	7	13	20
312	10	15	52	8	13	20
313	8	11	52	9	14	20
314	8	12	52	9	18	20
315	7	12	52	5	8	20
316	10	15	52	4	7	20
317	10	12	52	6	10	20
318	7	11	51	8	15	20
319	11	16	51	6	13	20
320	8	13	52	6	14	20
321	9	15	52	9	16	20
322	8	11	52	6	8	20
323	11	15	52	6	9	20
324	7	11	52	9	14	20
325	9	12	52	8	15	20
326	9	11	52	4	8	20
327	7	10	52	5	11	20
328	8	10	52	4	8	20
329	11	16	52	8	16	20
330	10	13	52	6	9	20
331	8	11	52	6	11	20
332	10	15	51	7	11	20
333	8	11	52	3	5	20
334	9	13	52	6	11	20
335	6	8	52	8	14	20
336	9	12	52	11	15	20
337	10	14	52	7	10	20
338	7	9	52	6	10	20
339	9	13	52	7	11	20
340	9	12	52	8	17	20
341	8	10	52	8	13	20
342	7	10	52	11	19	20
343	10	13	51	9	15	20
344	10	14	52	10	16	20
345	12	13	52	8	16	20
346	9	12	52	8	19	20
347	9	12	52	5	6	20
348	8	12	52	8	11	20
349	10	16	52	5	7	20
350	11	16	52	8	14	20
351	8	11	52	8	12	20
352	12	15	52	12	20	20
353	10	12	52	9	13	20
354	8	12	52	8	13	20
355	10	12	52	10	15	20
356	10	16	52	9	14	20
357	7	11	52	9	14	20
358	8	11	52	7	11	20
359	9	12	52	5	9	20
360	10	14	52	11	18	20
361	10	15	52	5	7	20
362	9	14	52	10	14	20
363	11	13	52	11	17	20
364	13	18	52	5	7	20
365	9	13	52	6	9	20
366	10	13	52	5	9	20
367	9	12	52	10	14	20
368	8	9	52	6	10	20
369	11	15	52	7	10	20
370	10	13	52	6	13	20
371	11	14	52	7	9	20
372	10	13	52	5	9	20
373	9	12	52	5	7	20
374	11	12	52	10	16	20
375	12	13	52	6	8	20
376	10	13	52	7	10	20
377	7	10	52	4	6	20
378	10	12	52	5	9	20
379	9	11	52	9	13	20
380	11	14	52	9	13	20
381	8	9	52	10	13	20
382	8	10	52	5	8	20
383	10	14	52	9	15	20
384	11	14	52	12	18	20
385	10	11	52	5	9	20
386	11	12	52	9	13	20
387	7	9	52	9	17	20
388	10	12	52	6	9	20
389	12	16	51	5	10	20
390	8	11	51	8	16	20
391	9	11	52	10	14	20
392	7	10	52	7	9	20
393	11	14	52	8	11	20
394	8	15	52	10	17	20
395	11	15	52	6	9	20
396	12	16	52	8	10	20
397	8	10	52	9	14	20
398	9	11	52	11	15	20
399	11	12	52	10	18	20
400	8	10	52	9	12	20
401	9	12	52	9	14	20
402	11	14	52	7	13	20
403	12	15	52	9	9	20
404	10	13	52	9	13	20
405	10	13	52	9	14	20
406	12	13	52	7	10	20
407	9	12	52	6	10	20
408	11	12	52	8	12	20
409	10	12	52	9	13	20
410	10	13	52	8	10	20
411	10	14	52	7	13	20
412	9	12	52	13	16	20
413	12	14	52	7	10	20
414	9	12	52	8	11	20
415	11	14	52	8	10	20
416	12	14	52	8	12	20
417	10	11	52	10	12	20
418	13	17	52	8	10	20
419	9	11	52	8	11	20
420	11	13	52	7	12	20
421	13	14	52	9	13	20
422	10	12	52	9	14	20
423	7	11	52	8	14	20
424	10	12	52	8	11	20
425	13	15	52	10	16	20
426	11	13	52	8	14	20
427	9	13	52	6	9	20
428	11	12	52	9	18	20
429	12	15	52	7	11	20
430	11	12	52	7	13	20
431	36	28	52	38	24	20
432	11	11	52	11	11	20
433	9	11	52	12	12	20
434	12	11	52	12	14	20
435	11	13	52	14	17	20
436	12	12	52	13	14	20
437	15	17	52	26	23	20
438	12	11	52	17	17	20
439	15	16	52	17	15	20
440	14	15	52	19	23	20
441	15	15	52	16	21	20
442	19	16	52	15	14	20
443	16	16	52	20	18	20
444	13	15	52	14	18	20
445	15	15	52	18	16	20
446	15	16	52	13	16	20
447	17	17	52	16	14	20
448	15	15	52	19	13	20
449	13	14	52	13	17	20
450	15	14	52	16	17	20
451	16	14	52	15	10	19
452	14	11	52	13	16	20
453	14	12	52	14	12	20
454	13	12	52	11	9	20
455	11	10	52	10	12	20
456	12	11	52	13	12	20
457	10	10	52	14	13	20
458	13	12	52	16	16	20
459	13	12	52	13	13	20
460	13	11	52	18	13	20
461	13	13	52	18	15	20
462	13	14	52	12	10	20
463	14	13	52	16	18	20
464	14	13	52	15	11	20
465	14	12	52	13	12	20
466	13	13	52	16	14	20
467	13	12	52	13	11	20
468	13	11	52	10	7	20
469	11	9	51	14	13	20
470	12	10	52	11	12	20
471	11	11	52	12	9	20
472	16	15	52	12	11	20
473	12	11	52	14	14	20
474	16	14	52	13	10	20
475	11	10	52	13	12	20
476	13	11	52	14	13	20
477	11	11	52	12	11	20
478	13	11	52	20	15	20
479	14	14	52	11	10	20
480	14	13	52	11	11	20
481	13	12	52	14	12	20
482	13	11	52	14	14	20
483	14	12	52	11	10	20
484	14	11	52	15	11	20
485	12	12	51	12	14	20
486	16	13	52	16	10	20
487	15	11	52	16	12	20
488	12	11	52	14	11	20
489	15	11	52	11	10	20
490	13	10	52	12	9	20
491	12	14	52	14	10	20
492	13	12	52	13	11	20
493	13	13	52	17	13	20
494	12	11	52	13	10	20
495	13	12	52	12	9	20
496	15	13	52	12	12	20
497	11	10	52	14	13	20
498	15	12	52	12	12	20
499	13	10	52	14	12	20
500	13	12	52	8	9	20
501	13	13	52	12	11	20
502	16	12	52	14	10	20
503	14	12	52	17	14	20
504	14	12	52	13	14	20
505	17	13	52	15	12	20
506	14	11	52	13	12	20
507	14	14	52	12	12	20
508	15	16	52	11	12	20
509	13	11	52	12	9	20
510	11	10	52	13	12	20
511	16	13	52	13	13	20
512	14	12	52	12	13	20
513	13	12	52	12	11	20
514	15	13	52	18	13	20
515	17	13	52	13	14	20
516	11	9	52	11	14	20
517	12	11	52	18	17	20
518	14	10	52	13	12	20
519	13	12	52	13	13	20
520	14	12	52	13	11	20
521	17	13	52	11	10	20
522	15	14	52	9	10	20
523	17	14	52	11	11	20
524	13	11	52	13	10	20
525	14	12	52	16	14	20
526	14	12	52	13	13	20
527	16	13	52	12	11	20
528	16	15	52	15	13	20
529	14	10	52	9	10	20
530	15	14	52	15	12	20
531	15	10	52	11	10	20
532	16	13	52	13	11	20
533	14	13	52	14	10	20
534	16	11	52	12	13	20
535	14	12	52	20	17	20
536	18	14	52	14	15	20
537	13	13	52	14	12	20
538	14	12	52	13	10	20
539	19	16	52	14	12	20
540	14	11	52	11	12	20
541	14	11	52	13	11	20
542	17	13	52	10	9	20
543	16	14	52	14	10	20
544	15	11	52	12	8	20
545	16	12	52	15	14	20
546	13	14	52	14	12	20
547	17	11	52	15	14	20
548	13	13	52	14	15	20
549	13	11	52	16	17	20
550	14	10	52	14	13	20
551	17	15	52	12	9	20
552	14	11	52	11	9	20
553	15	11	52	15	14	20
554	14	12	52	11	14	20
555	16	14	52	14	7	20
556	17	13	52	10	12	20
557	16	14	51	12	9	20
558	17	11	52	13	12	20
559	15	12	52	16	16	20
560	13	11	51	15	14	20
561	15	14	52	14	11	20
562	14	12	52	13	14	20
563	17	10	52	14	11	20
564	13	11	52	19	11	20
565	16	16	52	12	11	20
566	17	14	52	15	11	20
567	16	13	52	15	15	20
568	18	15	52	12	9	20
569	13	13	52	9	10	20
570	14	10	52	16	11	20
571	15	14	52	12	12	20
572	14	14	51	12	11	20
573	13	11	52	13	12	19
574	19	12	52	16	14	20
575	16	12	52	9	10	19
576	14	11	52	15	13	20
577	16	14	51	11	11	20
578	10	10	52	17	14	20
579	15	11	51	9	8	20
580	18	12	52	16	14	20
581	12	12	52	11	11	20
582	17	15	52	13	12	20
583	14	12	52	13	10	20
584	14	13	52	12	11	20
585	15	11	52	14	10	20
586	15	12	52	10	10	20
587	15	11	52	17	14	20
588	16	12	52	17	12	20
589	16	14	52	12	9	20
590	16	11	52	14	10	20
591	15	12	52	15	12	20
592	15	11	52	18	14	20
593	15	13	52	14	15	20
594	14	11	52	10	11	20
595	12	13	51	19	19	20
596	14	11	52	17	13	20
597	12	12	52	12	12	20
598	13	11	52	15	15	20
599	16	12	52	14	11	20
600	16	15	52	11	8	20
601	14	10	51	18	13	20
602	16	13	52	13	16	20
603	15	14	52	10	10	20
604	14	10	52	16	11	20
605	16	12	52	13	13	20
606	16	12	52	12	10	20
607	16	16	52	18	22	20
608	16	14	52	11	10	20
609	16	11	52	19	15	20
610	13	11	52	9	10	20
611	17	12	52	16	13	20
612	15	14	52	12	12	20
613	15	12	52	10	9	20
614	17	13	52	15	11	20
615	13	12	52	16	12	20
616	16	14	52	15	13	20
617	17	12	51	15	13	20
618	14	13	52	14	12	20
619	15	12	51	16	13	20
620	15	11	52	12	10	20
621	17	13	52	14	14	20
622	16	14	52	15	17	19
623	14	11	51	18	19	20
624	19	17	52	17	15	20
625	14	11	52	15	12	20
626	16	14	52	12	10	20
627	13	10	52	14	14	20
628	14	10	51	14	14	20
629	15	12	52	11	13	20
630	16	13	51	18	18	20
631	16	14	52	16	16	20
632	17	14	52	12	10	20
633	17	12	52	14	15	20
634	14	11	52	12	13	20
635	17	14	52	15	14	20
636	17	11	52	16	13	20
637	19	14	52	11	12	20
638	14	14	52	17	12	20
639	17	13	52	15	12	20
640	16	15	52	15	10	20
641	17	12	52	12	13	20
642	16	11	52	18	17	20
643	14	13	52	13	13	20
644	18	14	52	14	11	20
645	16	15	52	14	12	20
646	16	13	52	19	12	20
647	19	16	52	13	12	20
648	11	10	52	19	17	20
649	16	13	52	15	16	20
650	18	12	52	14	14	20
651	15	11	51	17	13	20
652	14	12	52	16	12	20
653	16	12	52	19	15	20
654	17	12	52	18	15	20
655	16	14	52	13	14	20
656	16	14	52	11	11	20
657	17	14	52	15	9	20
658	15	12	52	13	13	20
659	17	15	52	16	14	20
660	17	13	52	13	12	20
661	14	11	52	13	12	20
662	17	13	52	16	16	20
663	16	12	52	15	15	20
664	14	12	52	12	15	20
665	15	12	52	15	13	20
666	15	12	52	13	14	20
667	17	13	52	16	17	20
668	16	12	51	11	11	20
669	19	18	52	15	11	20
670	17	14	52	13	14	20
671	19	15	52	15	12	20
672	14	12	52	15	11	20
673	17	16	52	19	13	20
674	16	11	52	12	14	20
675	16	12	52	18	12	20
676	19	16	52	12	14	20
677	15	12	52	16	18	20
678	13	10	52	12	11	20
679	15	12	52	13	12	20
680	18	12	52	12	11	20
681	20	15	52	17	15	20
682	15	12	52	15	14	20
683	15	13	51	15	14	20
684	14	11	52	15	11	20
685	15	16	52	12	11	20
686	17	11	52	16	12	20
687	15	13	52	16	11	20
688	19	16	52	13	13	20
689	14	12	52	16	12	20
690	17	12	52	12	14	20
691	15	13	52	14	10	20
692	13	12	52	15	11	20
693	18	12	52	21	17	20
694	15	13	52	15	16	20
695	15	13	52	15	15	20
696	16	13	52	18	13	20
697	16	14	52	13	11	20
698	19	11	52	22	17	20
699	17	14	52	14	12	20
700	14	11	52	14	13	20
701	15	12	52	15	14	20
702	16	14	52	13	10	20
703	17	13	52	10	12	20
704	19	15	52	15	14	20
705	20	14	52	13	14	20
706	14	12	52	13	12	20
707	17	11	52	16	13	20
708	16	13	52	11	11	20
709	17	14	52	16	12	20
710	14	11	52	16	14	20
711	19	13	52	18	17	20
712	15	12	52	12	11	20
713	14	10	52	16	11	20
714	13	10	52	10	11	20
715	19	12	52	11	11	20
716	13	12	52	16	11	20
717	18	15	51	14	11	20
718	18	12	51	12	14	20
719	15	12	52	18	15	20
720	18	14	52	18	17	20
721	14	12	52	16	12	20
722	16	12	52	16	16	20
723	16	11	52	16	17	20
724	19	13	52	14	11	20
725	15	14	52	17	13	20
726	16	12	52	17	15	20
727	18	14	52	16	13	20
728	16	12	52	16	15	20
729	14	13	52	16	14	20
730	15	12	51	12	13	20
731	17	17	52	14	12	20
732	15	11	52	19	15	20
733	17	10	52	18	17	20
734	14	11	51	20	15	20
735	18	15	52	14	16	20
736	16	13	52	19	15	20
737	14	12	52	20	18	20
738	18	16	52	15	14	20
739	16	12	52	17	16	20
740	14	13	52	17	11	20
741	17	15	52	18	19	20
742	16	12	52	14	18	20
743	16	13	52	13	12	20
744	13	10	52	18	14	20
745	20	16	52	13	13	20
746	16	13	52	14	12	20
747	14	12	52	14	13	20
748	17	12	52	15	13	20
749	14	12	52	14	11	20
750	19	14	52	20	17	20
751	15	11	52	21	18	20
752	16	13	52	23	17	20
753	16	13	52	20	18	20
754	17	16	52	15	14	20
755	16	14	52	16	12	20
756	14	12	52	15	15	20
757	17	18	52	16	11	20
758	19	14	52	12	10	20
759	16	13	52	11	10	20
760	15	12	52	16	13	20
761	14	10	52	16	13	20
762	18	10	52	15	15	20
763	14	11	52	10	11	20
764	14	10	51	12	13	20
765	13	11	52	16	18	20
766	16	11	52	15	13	20
767	16	13	52	12	12	20
768	17	13	52	15	19	20
769	16	12	52	16	16	20
770	14	13	52	18	14	20
771	17	14	51	18	14	20
772	17	13	51	16	16	20
773	13	11	52	17	13	20
774	16	13	52	13	15	20
775	15	11	52	16	13	20
776	17	15	52	19	15	20
777	14	14	52	12	12	20
778	18	13	52	12	10	20
779	19	12	52	13	12	20
780	20	16	52	14	14	20
781	20	14	52	18	21	20
782	16	14	52	14	14	20
783	19	14	52	13	11	20
784	16	12	52	17	14	20
785	12	11	52	21	18	20
786	17	13	52	17	13	20
787	20	15	52	18	17	20
788	14	13	52	12	12	20
789	19	12	52	20	18	20
790	17	13	52	9	10	20
791	19	15	52	16	14	20
792	16	13	52	21	22	20
793	18	14	52	14	13	19
794	18	14	52	13	13	20
795	16	14	52	13	11	20
796	15	16	52	16	13	20
797	16	14	52	17	15	20
798	16	15	52	14	16	20
799	15	15	52	17	12	20
800	14	12	52	13	14	20
801	17	13	52	16	17	20
802	16	13	52	18	17	20
803	16	13	52	19	18	20
804	19	14	52	21	14	20
805	13	12	52	14	15	20
806	17	14	52	13	11	20
807	16	14	52	15	15	20
808	15	11	52	13	13	20
809	16	11	52	14	12	20
810	16	13	52	10	9	20
811	13	13	52	18	14	20
812	20	17	52	9	9	20
813	16	13	52	18	17	20
814	16	16	52	15	13	20
815	17	13	52	16	14	20
816	14	14	52	18	17	20
817	12	13	52	13	13	20
818	17	13	52	17	13	20
819	17	14	52	13	10	20
820	15	10	52	15	11	20
821	18	15	52	17	16	20
822	15	14	52	13	10	20
823	18	14	52	16	13	20
824	15	13	52	14	12	20
825	16	14	52	15	16	20
826	14	10	52	18	20	20
827	15	11	52	16	14	20
828	12	11	52	14	10	20
829	18	14	51	15	12	20
830	15	13	52	12	11	20
831	15	13	52	16	14	20
832	15	12	52	18	13	20
833	14	10	52	16	14	20
834	18	12	52	13	14	20
835	12	12	52	12	11	20
836	17	14	52	17	15	20
837	18	10	52	12	15	20
838	14	10	52	14	11	20
839	16	14	52	14	15	20
840	17	14	52	19	14	20
841	17	13	52	21	18	20
842	13	10	52	16	13	20
843	17	14	52	13	12	20
844	16	14	52	18	14	20
845	16	13	52	15	15	20
846	13	11	52	15	10	20
847	17	13	52	16	10	20
848	16	12	52	15	15	20
849	16	16	52	14	16	20
850	11	10	52	17	15	20
851	18	11	52	15	15	20
852	17	15	52	18	12	20
853	18	16	52	8	10	20
854	15	13	52	21	15	20
855	16	13	52	12	11	20
856	14	13	52	20	17	20
857	15	15	52	13	13	20
858	19	13	52	19	17	20
859	14	14	52	17	17	20

## Sheet: Figure 1H
Mann Whitney test siblings vs. irresistible mutants			Siblings n	irresistible mutants n		VMR: Light Response Displacement (pixels)
P value	0.2471		52	20		Siblings	irresistible mutants
Exact or approximate P value?	Exact					124.513	223.013
P value summary	ns					181.915	181.859
Significantly different (P < 0.05)?	No					157.541	58.086
One- or two-tailed P value?	Two-tailed					230.483	48.6098
Sum of ranks in column A,B	1805 , 823					145.717	126.589
Mann-Whitney U	427					88.4627	78.1964
						10.3436	166.943
						103.265	44.5271
						34.7765	149.396
						46.3037	192.633
						71.0683	172.109
						127.341	104.806
						49.6647	317.761
						120.553	197.544
						192.474	150.116
						151.771	115.229
						220.873	162.121
						116.476	175.547
						98.6296	286.475
						151.585	94.4677
						44.8538
						105.414
						76.3718
						136.209
						129.885
						144.634
						52.352
						118.275
						194.758
						49.2578
						139.384
						107.187
						271.048
						63.3864
						134.374
						187.317
						144.871
						174.061
						112.134
						40.3549
						36.9684
						173.546
						235.326
						120.792
						230.244
						54.8787
						204.097
						524.204
						216.357
						61.3594
						122.225
						125.585

## Sheet: Figure 1I
Unpaired t test siblings vs. irresistible mutants			siblings n	irresistible mutants n		VMR: Dark Response Displacement (pixels)
P value	0.3584		52	20		siblings	irresistible mutants
P value summary	ns					327.505	240.869
Significantly different (P < 0.05)?	No					268.846	602.454
One- or two-tailed P value?	Two-tailed					97.5677	287.824
t, df	t=0.9245, df=70					571.004	93.1779
						394.384	411.373
						56.6559	85.3424
						197.098	883.545
						90.2705	0
						339.853	230.185
						109.419	306.023
						286.616	671.603
						148.23	275.056
						315.97	412.115
						293.454	245.24
						275.004	291.943
						297.782	566.516
						495.1	429.031
						377.142	385.12
						430.197	324.842
						292.549	64.3909
						113.53
						397.231
						262.091
						215.692
						388.08
						295.706
						247.51
						180.801
						243.005
						212.615
						1.01282
						8.77274
						540.915
						127.664
						431.028
						437.149
						247.547
						362.94
						160.952
						324.191
						409.471
						197.577
						318.506
						328.562
						606.005
						421.204
						522.796
						460.96
						427.881
						261.661
						519.613
						245.402

## Sheet: Figure 1J
Šídák's multiple comparisons test (siblings vs. irresistible mutants thermal response)	Predicted (LS) mean diff.	95.00% CI of diff.	Below threshold?	Summary	Adjusted P Value		Siblings n	irresistible mutants n			28.5 degrees
28.5 degrees	42.25	-4.921 to 89.42	No	ns	0.0877		42	54		Siblings	205.117	144.43	243.064	276.794	140.413	228.094	227.175	212.51	274.64	139.867	321.943	435.808	49.8185	57.1148	182.771	142.186	187.115	264.738	202.371	185.879	252.391	84.5329	277.685	78.1212	132.25	56.9091	276.797	134.443	165.591	136.153	86.0422	169.579	23.7885	179.121	131.191	147.519	56.0322	428.609	0.439885
33.5 degrees	39.05	-8.127 to 86.22	No	ns	0.1231					irresistible mutants	213.218	161.114	175.33	245.064	201.756	134.871	34.25	145.57	233.126	180.563	141.933	241.532	133.625	152.801	98.0556	348.864	52.0453	253.601	128.722	189.651	48.5815	115.866	221.322	189.627	43.5866	16.2598	102.272	179.672	216.264	96.9113	3.63699	61.2199	24.7231	81.4224	67.359	4.16677	75.0608	73.9295	343.139
[truncated: 69 more columns]

[truncated: 32 more sheets: Figure 2B, Figure 2C, Figure 2D, Figure 2E, Figure 2F, Figure 2G, Figure 3A, Figure 3B, Figure 3C, Figure 3D, Figure 3E, Figure 3F, Fig 5A-C, Fig 5F, Fig 5G, Fig 5H, Fig 6A, Fig 6B, Fig 6C, Fig 6D …]
